# Supplementary material for: Interpretable machine learning uncovers epithelial transcriptional rewiring and a role for Gelsolin in COPD
Source: JCI Insight. 2024 Nov 8;9(21):e180239. doi: 10.1172/jci.insight.180239 (PMC11601586; doi:10.1172/jci.insight.180239)
Supplement: Supplemental table 1 [file jciinsight-9-180239-s257.xlsx]

## Sheet: Sheet1
Table S1
Number of differentially expressed genes with an adj pvalue >0.05
Non-immune cells
Cell type	No. of DEGs	Marker Genes
Interstitial Fibroblast	139	Serping1, Col1a2, Col3a1
Lipofibroblast	26	Inmt, Gpx3, Mgp
Smooth Muscle	16	Acta2, Mustn1
Type I Pneumocyte	36	Hopx, Ager
Type II Pneumocyte - A	145	Sftpd, Sftpb
Type II Pneumocyte - B	16	Sftpd, Sftpb
Club cell	81	Scgb1a1
Ciliated Cell	54	Foxj1
Mesothelial	1	Rarres2, Igfbp5
Capillary Endothelial - A	127	Kdr, Car4
Capillary Endothelial - B	21	Kdr, Car4
Vascular Endothelial - A	450	Ptprb, Ramp2, Tmem100
Vascular Endothelial - B	81	Ptprb, Ramp2, Tmem100
Vcam1+ Endothelial	96	Vwf, Lyve1
Lymphatic Endothelial	1	Mmrn1
Immune Cells
Cell type	No. of DEGs	Marker Genes
AM-A	132	Ear2, Chil3
AM-B	7	Ear2, Chil3
AM-C	2	Ear2, Chil3
AM-D	0	Ear2, Chil3
IM	90	C1qa, C1qb, C1qc
NCmono	96	Pou2f2, Lst1
Cd209+ DC	28	CD209a, Mgl2
Cd103+ DC	14	Itgae
Eos/Neutrophils	7	S100a8, S100a9, Mmp9
Mast cell	0	Fcer1a, Cyp11a1
Megakaryocyte	2	Ppbp
Bcell -A	123	CD79a, Cd79b, Igkc
Bcell-B	1	CD79a, Cd79b, Igkc
Cd4+ cell	20	Thy1, CD3, Gata3
Cd8+ T cell A	91	Thy1, CD3, CD8b1
Cd8+ T cell B	43	Thy1, CD3, CD8b1
Cd8+ T cell C	0	Thy1, CD3, CD8b1
NK cell	13	Gzma
Cd4+ or Cd8+ T cell	30	Thy1, CD3
