# Supplementary material for: Interpretable machine learning uncovers epithelial transcriptional rewiring and a role for Gelsolin in COPD
Source: JCI Insight. 2024 Nov 8;9(21):e180239. doi: 10.1172/jci.insight.180239 (PMC11601586; doi:10.1172/jci.insight.180239)
Supplement: Supporting data values [file jciinsight-9-180239-s259.xlsx]

## Sheet: Figure 5
Figure 5 Model Permutations
5B			5C			5D
B- True	B- permut		C- True	C- permut		D- True	D- permut
0.628635	0.477679		0.731514	0.535841		0.783626	0.508635
0.627312	0.501237		0.72358	0.456663		0.779864	0.46231
0.624611	0.512238		0.735089	0.552447		0.77604	0.518275
0.627736	0.485189		0.738779	0.396674		0.775335	0.520503
0.62658	0.468454		0.7302	0.466927		0.777476	0.470548
0.626222	0.470052		0.714793	0.580654		0.782653	0.471422
0.622685	0.486225		0.728954	0.489368		0.778044	0.484544
0.623222	0.483771		0.722312	0.509226		0.778655	0.467905
0.626032	0.478812		0.708612	0.458416		0.78604	0.529883
0.623934	0.481809		0.683034	0.466927		0.779686	0.457118
0.624936	0.466313		0.71191	0.465981		0.782106	0.504019
0.62828	0.485788		0.707205	0.613405		0.781727	0.453404
0.627822	0.484623		0.704691	0.457378		0.778423	0.477877
0.631108	0.524184		0.703607	0.455348		0.780243	0.487232
0.627175	0.485956		0.71673	0.428871		0.77615	0.454853
0.626416	0.479438		0.73156	0.53997		0.785067	0.524454
0.623833	0.478688		0.711172	0.611144		0.778092	0.545433
0.626767	0.509449		0.739333	0.477282		0.780354	0.482535
0.620864	0.469976		0.724365	0.48058		0.781674	0.475128
0.627235	0.525531		0.727294	0.44038		0.775498	0.452647
0.624203	0.511385					0.779112	0.5157
0.623657	0.490754					0.777403	0.433756
0.628156	0.484842					0.782037	0.493956
0.623811	0.51099					0.7824	0.47931
0.628933	0.494402					0.77745	0.482998
0.623647	0.510913					0.779765	0.529712
0.623646	0.524444					0.771411	0.504824
0.625414	0.514843					0.778355	0.521647
0.62779	0.490911					0.782284	0.523752
0.628385	0.485377					0.782174	0.476088

## Sheet: Figure 6
Figure 6C	Quantification: Human Airway GSN staining intensity						Figure 6D	Quantification: Human Alveolar GSN staining intensity
Healthy	COPD Lo	COPD Hi					Healthy Lo	Healthy Hi	COPD Lo	COPD Hi
0.970127	0.595155	1.12166					0.98141	1.08146	0.590276	1.97559
0.965257	0.465053	1.20429					0.982523	1.76012	0.706519	1.62832
0.796071	0.521926	1.34637					0.901289	1.30963	0.848417	1.69468
1.11601	0.47392	0.868582					0.955145	1.3455	0.907342	2.09142
1.15254	0.310115	0.989368					0.782595	1.41101	0.660378	1.42317
1.339	0.343644						0.920647	1.51345	0.982913	1.00797
1.19994	0.348943						0.834367	1.17667	0.987278	1.10101
0.631348	0.457281						0.832558	1.31854	0.654315	1.37662
0.78237	0.32694						0.994594	1.55902	0.93852	1.06203
1.04734	0.627774						0.980998	1.09539	0.482461	1.1301
							0.54657	1.14957	0.719022	1.21395
							0.594412	1.07127	0.463662	1.43583
							0.6161	1.50413	0.631224	1.48253
							0.776941	1.29028	0.86456	1.59679
							0.775189	1.25421	0.749004	1.38111
							0.485127	1.12961	0.568227	1.18519
							0.74864	1.1977	0.502631	1.04295
							0.541252	1.03804	0.704851	2.19228
							0.814117	1.17449	0.648383	2.56702
							0.770255	1.2361	0.485603	1.31364
							0.790645	1.83183	0.811042	1.013
							0.789744	1.53726	0.455224	1.47057
							0.790709	1.99119	0.646277	1.27008
							0.631984	1.22036	0.503181	1.19057
							0.626331	1.27604	0.726539	1.19961
							0.600635	1.073	0.65871	1.04661
							0.664833	1.7615	0.802515	1.06244
							0.665086	1.95801	0.651416	1.56898
							0.79503	1.73901	0.434035	1.11444
							0.457593	1.0287	0.582618
							0.763543	1.0146	0.560783
							0.731531	1.01636	0.475935
							0.546673	0.970013	0.387149
							0.774186	1.02099	0.430871
							0.681021	0.96335	0.645376
							0.797367	1.09449	0.445806
							0.677323	1.65364	0.346975
							0.782764	0.860488	0.586716
							0.801576	1.22626	0.706404
							0.44127	0.92974	0.789274
							0.650927	1.0229	0.788549
							0.498361	1.11473	0.422724
							0.606915	0.935097	0.4682
							0.525144	1.24401	0.581778
							0.50305	1.4285	0.737572
							0.607595	1.33131	0.335354
							0.313544	0.933182	0.530146
							0.481688	1.0068	0.34925
							0.549587	1.39555	0.371271
							0.462451	1.38036	0.236756
							0.49544	1.59283	0.659381
							0.640441	1.04354	0.583328
								0.878364	0.316363
								1.08524	0.635609
								0.994553	0.437662
								1.11916	0.661158
								0.837397	0.609385
								1.23824	0.394755
								1.00045	0.666719
								1.67871	0.75353
								1.43633	0.357042
								1.71576	0.370696
								0.954394	0.578409
								0.982481	0.712873
								1.08584	0.372763
								1.00737	0.390703
								0.950035	0.808853
									0.819247
									0.338272
									0.423577
									0.531929
									0.422551
									0.833236
									0.961119
									0.841613
									0.838471

## Sheet: Figure 7
Figure 7
7A	Cell lysates														7D	Human Plasma gelsolin levels
	Control														Non-smoker	Smoker Lo	Smoker Hi	COPD Lo	COPD Hi
Air	0.860688	1.20457	0.994838	0.939901											4715.7	4147.9	22973	4412.3	24387
Smoke	1.48	1.68961	1.289	1.31797											5529.6	5309.5	63013	4727.4	16371
															5313.3	5256.9	19057	5093.3	16171
	COPD														6636.4	5899.9	19656	5884.3	17918
Air	0.511253	0.930838													5650.4	4634	17099	5646.5	21019
Smoke	1.67035	2.01386	1.90856												4785.7	5432.1	17282	4517.3	21195
															6087.1	4000.2	8820.4	7137.4	87538
															5907.7	4023.5	9490	6590.5	11634
															7749.5	4614.5	8127.1	4984.3	15369
7B	Lower chamber Media														6660.8	5299.7	9238.3	5833.6	23277
	Control															5066		5011.5	22016
Air	1.51671	1.39185	1.08903	0.895834	0.923233	0.770553	0.605755	0.928512	0.878517							4809.1		4136.2	12763
Smoke	2.90672	2.73544	2.65028	2.06655	1.95053	1.56787	1.42823	1.53737	1.30572							7450.1		5759.5	17465
																5564.6		4392.9	19889
	COPD															5245.2		5007.6	19830
Air	1.87938	1.49878	0.265929	0.355914												4295.6		5062.1	120930
Smoke	21.3525	15.8439	16.5896	14.9738	15.3296	10.7739										4937.5		4283.9	20946
																5069.9		6180.7	26665
																5397.2		5901.9	25953
7C	Apical Media															6040.3		3180.8	22347
	Control															5128.3		3231.2	16936
Air	1.6963	1.43428	1.06453	0.83234	0.281092	0.948879	0.387923	1.83367	0.520985							5467.2		8108.2	21586
Smoke	1.22104	1.15887	0.752017	0.772292	0.761463	0.829005	0.784989	0.612064	1.03897							4937.5		6265.7	16117
																5704.9		6486.5	26683
	COPD															7986.1		5536.8	24611
Air	1.05305	1.26013	1.40562	0.281204												5596.2		7685.5	16325
Smoke	7.77844	7.55106	5.53582	4.97503	4.00043	4.55665										6284.7		7103.8	13343
																7483.7		7963.3	11455
																		498.59	32164
																		6389.2	44334
																		8001.3	14427
																		4303.02	12484
																		2376.99	13298.9
																		7081.98	11660.7
																		5870.41	15892.4
																		6584.07	28951.3
																		5243.78	17618.9
																		5044.21	12358.1
																		3291.19	21446.7
																		8052.28	11816.1
																		3499.25	14774.8
																		5178.61	18428.9
																		5411.77	27213.5
																		3969.67
																		4002.54
																		4196.16
																		2286.59
																		3696.84
																		4632.94
																		6702.68
																		4840.6
																		8077.78
																		6973.49
																		5036.12
																		5218.28
																		3245.52
																		2225.51
																		2863.11
																		7704.96
																		3248.36
																		2976.13
																		3185.82
																		3635.02
																		3500.71
																		2934.88
																		3404.04
																		3052.19
																		3645.71
																		3257.59
																		3686.23
																		6326.21
																		7023.28
																		3143.15
																		5535.24
																		3274.67
																		7309.47
																		6099.12
																		3139.59
																		10386
																		8697
																		8378.8
																		8910.7
																		10316
																		10100
																		9081.6
																		8378.8
																		10638
																		9722.7
																		9945.6
																		8682.7
																		11083.8
																		8338.88
																		8922.2
																		10195.3
																		10427.6
																		10047.5
																		9815.19
																		8290.3
																		8827.47
																		9331.85
																		8534.4
																		8264.8
																		8955.8
																		9145.24
																		8143.36
																		10566.9
																		10611
																		10812
																		9228.3
																		9440.2
																		10723

## Sheet: Figure 8
Figure 8
8A Wound healing with GSN Overexpression				Figure 8C	Western blot quantification							8E					8F	qt-PCR
Control	GSN OE											rhGSN effect on wound healing					KRT8
91.122	78.0746			KRT18	Control							Media	BSA	rhGSN10	rhGSN30		Ctrl	rhGSN
100	79.7675				0.88	1.03	1.09	1.04	0.94	1.02		92.2	86.9	73.7	62.6		0.91	2.26
93.8285	30.0029				0.94	0.77	0.81	0.76	1	0.89		51.9	57.9	61	58.3		1.11	3.56
89.3694	9.15939				GSN OE							61.3	65.8	77	83.7		1.15	3.14
70.2634	81.9138			Media	1.18	1.03	0.94	0.94	1.09	1.32		62	52.6	72.4	75.5
85.4887	45.1748			CSE	0.97	0.66	0.71	0.95	0.99	0.82		78.1	66.3	60.7	53.9		KRT18
96.9643	59.9632											69.2	56.5	55.7	52.6		Ctrl	rhGSN
86.838	77.7564			KRT8													1.01	1.39
86.8253	77.1111				Control												0.89	1.21
				Media	0.98	0.88	1.13	1.1	1.11	0.79							1.33	1.79
				CSE	0.72	0.59	0.46	0.36	0.44	0.42
					GSN OE												ACTA2
				Media	0.86	0.79	0.83	0.7	0.7	0.66							Ctrl	rhGSN
				CSE	0.78	0.65	0.51	0.69	0.54	0.49							0.91	1.39
																	1.11	1.22
																	1.19	1.3
Figure 8D
rhGSN effect on proliferation
Hours	Control											+ 30ug/mL BSA										+ 10ug/mL pGSN										+ 30ug/mL pGSN
0	0.591995	0.971153	1.23628	1.25034	0.868186	1.15575	0.763505	0.494405	1.30829	1.36009		1	1	1	1	1	1	1	1	1	1	1	1	1	1	1	1	1	1	1	1	1	1	1	1	1	1	1	1	1	1
48	1.25929	1.08069	1.72305	1.18829	0.885159	0.901567	0.866563	0.568704	0.601984	0.924703		1.03266	0.613929	0.598984	0.750485	0.83162	0.891543	1.20232	1.46046	0.924962	0.873292	1.13505	0.862552	1.50812	1.19389	0.961861	0.806103	0.726616	0.58604	0.863514	0.994544	1.2635	1.12753	1.63133	1.26797	0.878662	0.97207	0.807959	0.788071	0.756515	1.03929
72	0.591995	0.971153	1.23628	1.25034	0.868186	1.15575	0.763505	0.494405	1.30829	1.36009		0.725483	0.846349	1.50979	1.30111	1.47983	1.32219	1.01498	0.745882	1.438	1.45977	0.954283	1.16459	1.737	1.40161	1.62725	1.26712	1.11739	0.725951	1.12648	1.4644	0.869945	1.33747	0.457887	1.13361	1.33561	1.39228	1.36646	0.890429	1.18171	1.22795
96	1.80228	0.533441	1.56765	0.830377	1.21274	0.656467	0.45682	0.387286	1.28124	1.2717		0.869945	1.33747	0.457887	1.13361	1.33561	1.39228	1.36646	0.97352	1.18171	1.22795	2.19267	1.37824	1.82315	1.28597	2.41948	1.9417	2.02899	2.06723	0.91369	0.719063	1.64673	0.703906	1.60569	1.97501	1.33188	1.12323	0.995527	0.927272	1.71311	1.12215
